# Supplementary material for: Enhanced Cataluminescence Sensor Based on SiO2/MIL-53(Al) for Detecting Isobutylaldehyde
Source: Molecules. 2024 Jul 11;29(14):3287. doi: 10.3390/molecules29143287 (PMC11279756; doi:10.3390/molecules29143287)
Supplement: Supplementary file 1 [file molecules-29-03287-s001.zip]

Archive with 1 entries (1 files):
- molecules-3053337-supplementary.pdf
